# Supplementary material for: A Comprehensive Pan-Cancer Analysis Identifies CEP55 as a Potential Oncogene and Novel Therapeutic Target
Source: Diagnostics (Basel). 2023 May 2;13(9):1613. doi: 10.3390/diagnostics13091613 (PMC10178510; doi:10.3390/diagnostics13091613)
Supplement: Supplementary file 1 [file diagnostics-13-01613-s001.zip]

Archive with 2 entries (1 files):
- diagnostics-2275281-supplementary/
- diagnostics-2275281-supplementary/diagnostics-2275281-Supplementary Table S1.pdf
